# Supplementary material for: Impact of prophylactic hydroxychloroquine on ultrastructural impairment and cellular SARS-CoV-2 infection in different cells of bronchoalveolar lavage fluids of COVID-19 patients
Source: Sci Rep. 2023 Aug 5;13:12733. doi: 10.1038/s41598-023-39941-6 (PMC10404249; doi:10.1038/s41598-023-39941-6)
Supplement: Supplementary file 4 — Supplementary Information 1. [file 41598_2023_39941_MOESM4_ESM.zip]

Archive with 105 entries (104 files):
- Supplementry File for Raw data/
- Supplementry File for Raw data/40. Fig. 5A (TEM).tif
- __MACOSX/Supplementry File for Raw data/._40. Fig. 5A (TEM).tif
- Supplementry File for Raw data/12. Fig. 2C (TEM).tif
- __MACOSX/Supplementry File for Raw data/._12. Fig. 2C (TEM).tif
- Supplementry File for Raw data/01. Fig. 2A (PAP).png
- __MACOSX/Supplementry File for Raw data/._01. Fig. 2A (PAP).png
- Supplementry File for Raw data/17. Fig. 3B (PAP).png
- __MACOSX/Supplementry File for Raw data/._17. Fig. 3B (PAP).png
- Supplementry File for Raw data/37. Fig. 5A (PAP).png
- Supplementry File for Raw data/54. Fig. 6B (IF).png
- __MACOSX/Supplementry File for Raw data/._54. Fig. 6B (IF).png
- Supplementry File for Raw data/20. Fig. 3B (TEM).tif
- __MACOSX/Supplementry File for Raw data/._20. Fig. 3B (TEM).tif
- Supplementry File for Raw data/21. Fig. 3C (PAP).png
- __MACOSX/Supplementry File for Raw data/._21. Fig. 3C (PAP).png
- Supplementry File for Raw data/43. Fig. 5B (SEM).tif
- __MACOSX/Supplementry File for Raw data/._43. Fig. 5B (SEM).tif
- Supplementry File for Raw data/46. Fig. 5C (IF).png
- __MACOSX/Supplementry File for Raw data/._46. Fig. 5C (IF).png
- Supplementry File for Raw data/22. Fig. 3C (IF).tif
- __MACOSX/Supplementry File for Raw data/._22. Fig. 3C (IF).tif
- Supplementry File for Raw data/29. Fig. 4B (PAP).png
- Supplementry File for Raw data/52. Fig. 6A (TEM).jpg
- __MACOSX/Supplementry File for Raw data/._52. Fig. 6A (TEM).jpg
- Supplementry File for Raw data/56. Fig. 6B (TEM).tif
- __MACOSX/Supplementry File for Raw data/._56. Fig. 6B (TEM).tif
- Supplementry File for Raw data/39. Fig. 5A (SEM).tif
- Supplementry File for Raw data/19. Fig. 3B (SEM).tif
- __MACOSX/Supplementry File for Raw data/._19. Fig. 3B (SEM).tif
- Supplementry File for Raw data/36. Fig. 4C (TEM).tif
- __MACOSX/Supplementry File for Raw data/._36. Fig. 4C (TEM).tif
- Supplementry File for Raw data/05. Fig. 2B (PAP).png
- __MACOSX/Supplementry File for Raw data/._05. Fig. 2B (PAP).png
- Supplementry File for Raw data/25. Fig. 4A (PAP).png
- __MACOSX/Supplementry File for Raw data/._25. Fig. 4A (PAP).png
- Supplementry File for Raw data/44. Fig. 5B (TEM).tif
- __MACOSX/Supplementry File for Raw data/._44. Fig. 5B (TEM).tif
- Supplementry File for Raw data/02. Fig. 2A (IF).tif
- __MACOSX/Supplementry File for Raw data/._02. Fig. 2A (IF).tif
- Supplementry File for Raw data/42. Fig. 5B (IF).png
- __MACOSX/Supplementry File for Raw data/._42. Fig. 5B (IF).png
- Supplementry File for Raw data/45. Fig. 5C (PAP).png
- Supplementry File for Raw data/13. Fig. 3A (PAP).png
- __MACOSX/Supplementry File for Raw data/._13. Fig. 3A (PAP).png
- Supplementry File for Raw data/31. Fig. 4B (SEM).tif
- Supplementry File for Raw data/15. Fig. 3A (SEM).tif
- __MACOSX/Supplementry File for Raw data/._15. Fig. 3A (SEM).tif
- Supplementry File for Raw data/10. Fig. 2C (IF).tif
- __MACOSX/Supplementry File for Raw data/._10. Fig. 2C (IF).tif
- Supplementry File for Raw data/19. Fig. 3B (SEM) Inset.tif
- __MACOSX/Supplementry File for Raw data/._19. Fig. 3B (SEM) Inset.tif
- Supplementry File for Raw data/33. Fig. 4C (PAP).png
- __MACOSX/Supplementry File for Raw data/._33. Fig. 4C (PAP).png
- Supplementry File for Raw data/41. Fig. 5B (PAP).png
- __MACOSX/Supplementry File for Raw data/._41. Fig. 5B (PAP).png
- Supplementry File for Raw data/23. Fig. 3C (SEM).tif
- __MACOSX/Supplementry File for Raw data/._23. Fig. 3C (SEM).tif
- Supplementry File for Raw data/35. Fig. 4C (SEM).tif
- __MACOSX/Supplementry File for Raw data/._35. Fig. 4C (SEM).tif
- Supplementry File for Raw data/03. Fig. 2A (SEM).tif
- __MACOSX/Supplementry File for Raw data/._03. Fig. 2A (SEM).tif
- Supplementry File for Raw data/53. Fig. 6B (PAP).png
- __MACOSX/Supplementry File for Raw data/._53. Fig. 6B (PAP).png
- Supplementry File for Raw data/24. Fig. 3C (TEM).jpg
- __MACOSX/Supplementry File for Raw data/._24. Fig. 3C (TEM).jpg
- Supplementry File for Raw data/55. Fig. 6B (SEM).tif
- __MACOSX/Supplementry File for Raw data/._55. Fig. 6B (SEM).tif
- Supplementry File for Raw data/14. Fig. 3A (IF).tif
- __MACOSX/Supplementry File for Raw data/._14. Fig. 3A (IF).tif
- Supplementry File for Raw data/26. Fig. 4A (IF).png
- __MACOSX/Supplementry File for Raw data/._26. Fig. 4A (IF).png
- Supplementry File for Raw data/51. Fig. 6A (SEM).tif
- __MACOSX/Supplementry File for Raw data/._51. Fig. 6A (SEM).tif
- Supplementry File for Raw data/07. Fig. 2B (SEM).tif
- __MACOSX/Supplementry File for Raw data/._07. Fig. 2B (SEM).tif
- Supplementry File for Raw data/27. Fig. 4A (SEM).tif
- __MACOSX/Supplementry File for Raw data/._27. Fig. 4A (SEM).tif
- Supplementry File for Raw data/38. Fig. 5A (IF).png
- __MACOSX/Supplementry File for Raw data/._38. Fig. 5A (IF).png
- Supplementry File for Raw data/48. Fig. 5C (TEM).tif
- __MACOSX/Supplementry File for Raw data/._48. Fig. 5C (TEM).tif
- Supplementry File for Raw data/09. Fig. 2C (PAP).png
- __MACOSX/Supplementry File for Raw data/._09. Fig. 2C (PAP).png
- Supplementry File for Raw data/08. Fig. 2B (TEM).tif
- Supplementry File for Raw data/34. Fig. 4C (IF).png
- __MACOSX/Supplementry File for Raw data/._34. Fig. 4C (IF).png
- Supplementry File for Raw data/28. Fig. 4A (TEM).tif
- __MACOSX/Supplementry File for Raw data/._28. Fig. 4A (TEM).tif
- Supplementry File for Raw data/47. Fig. 5C (SEM).tif
- __MACOSX/Supplementry File for Raw data/._47. Fig. 5C (SEM).tif
- Supplementry File for Raw data/06. Fig. 2B (IF).tif
- __MACOSX/Supplementry File for Raw data/._06. Fig. 2B (IF).tif
- Supplementry File for Raw data/30. Fig. 4B (IF).png
- Supplementry File for Raw data/18. Fig. 3B (IF).tif
- __MACOSX/Supplementry File for Raw data/._18. Fig. 3B (IF).tif
- Supplementry File for Raw data/16. Fig. 3A (TEM).jpg
- Supplementry File for Raw data/32. Fig. 4B (TEM).jpg
- __MACOSX/Supplementry File for Raw data/._32. Fig. 4B (TEM).jpg
- Supplementry File for Raw data/11. Fig. 2C (SEM).tif
- __MACOSX/Supplementry File for Raw data/._11. Fig. 2C (SEM).tif
- Supplementry File for Raw data/49. Fig. 6A (PAP).png
- __MACOSX/Supplementry File for Raw data/._49. Fig. 6A (PAP).png
- Supplementry File for Raw data/04. Fig. 2A (TEM).tif
- __MACOSX/Supplementry File for Raw data/._04. Fig. 2A (TEM).tif
